# Supplementary material for: B cells shape naive CD8+ T cell programming
Source: J Clin Invest. 2025 Apr 17;135(12):e190106. doi: 10.1172/JCI190106 (PMC12165804; doi:10.1172/JCI190106)
Supplement: Supporting data values [file jci-135-190106-s118.xlsx]

## Sheet: 1D
WT CD127+	MD4 CD127+	muMT CD127+		WT CD127-	MD4 CD127-	muMT CD127-
6.2	0.28	0.08		1.39	0.87	0.15
4.89	0.34	0.11		1.82	0.58	0.18
4.75	0.5	0.29		2.28	1.39	0.32
5.36	0.89	0.04		1.99	2.27	0.05
5.65	0.37			2.12	0.68

## Sheet: 1E
WT CD127+	MD4 CD127+	muMT CD127+		WT CD127-	MD4 CD127-	muMT CD127-
18.8	1.62	0.89		4.2	5.09	1.7
14.3	2.31	0.91		5.31	4.02	1.49
14.1	2.58	2.79		6.79	7.24	3.08
19	3.37	0.43		7.01	8.62	0.51
16.5	2.02			6.2	3.79

## Sheet: 1F
WT	MD4	muMT
2.978	1.926	2.335
2.917	2.011	2.521
2.858	1.824	2.326
2.959	1.774	2.363
2.891	1.929

## Sheet: 1G
WT CD127+	MD4 CD127+		WT CD127-	MD4 CD127-
0.7	0.15		0.81	0.29
0.5	0.17		0.39	0.31
0.55	0.14		0.54	0.44
0.63	0.16		0.76	0.42
1.08	0.33		1.02	0.97

## Sheet: 1H
WT CD127+	MD4 CD127+		WT CD127-	MD4 CD127-
2.83	0.67		3.29	1.28
2.08	0.72		1.67	1.29
1.89	0.4		1.82	1.22
2.08	0.47		2.52	1.23
1.95	0.52		1.84	1.54

## Sheet: 1I
WT CD127+	MD4 CD127+		WT CD127-	MD4 CD127-
0.036045			0.0979
0.1806	0.017632		0.59598	0.27376
0.25916	0.010836		0.77748	0.15867
0.30229	0.009248		0.77959	0.15232
0.24744	0.029382		0.89697	0.31374
0.33072			0.8904

## Sheet: 1J
WT CD127+	MD4 CD127+		WT CD127-	MD4 CD127-
0.55			1.51
0.52	0.22		1.75	3.49
0.56	0.21		1.72	3.09
0.51	0.19		1.33	3.21
0.66	0.28		2.37	2.95
0.75			2.01

## Sheet: 1N
CD127high				CD127low
B6 CAR	B6 control	MD4 CAR	MD4 control	B6 CAR	B6 control	MD4 CAR	MD4 control
1.53	5.35	0.47	1.02	1.11	1.26	1.59	1.6
2.04	8.34	0.31	1.97	1.78	2.66	0.85	3.09
2.76	7.44	0.48	1.99	2.58	1.63	0.8	3.42
1.14	5.93	1.41	1.02	0.77	2.02	0.92	2
1.81	4.27	0.88	1.57	1.72	1.19	1.1	2.78

## Sheet: 1M
CD127high				CD127low
B6 CAR	B6 control	MD4 CAR	MD4 control	B6 CAR	B6 control	MD4 CAR	MD4 control
0.402637	0.701298	0.04351	0.0990176	0.292763	0.164502	0.14649	0.156182
0.367385	1.18915	0.0222235	0.27495	0.319315	0.37965	0.0622765	0.43005
0.462198	1.37416	0.0997312	0.350595	0.431802	0.301644	0.166219	0.604705
0.164491	0.884458	0.180558	0.107192	0.111039	0.301142	0.117392	0.209008
0.329654	0.499854	0.155476	0.118008	0.312946	0.139346	0.193124	0.209792

## Sheet: 1P
B6 CAR	B6 control	MD4 CAR	MD4 control
0.74	1.03	0.57	0.58
0.69	0.89	0.65	0.67
0.71	1.04	0.66	0.63
0.86	0.89	0.71	0.58
0.69	0.97	0.62	0.62

[truncated: 49 more sheets: 1Q, 1R, 1S, 1T, 2E, 2G, 3A, 3C, 3D, 3E, 3H, 3I, 3K, 3M, 4C, 4D, 4E, 5C, 5D, 5G …]
